# Supplementary material for: The leader proteins of Theiler’s virus and Boone cardiovirus use a combination of short linear motifs (SLiMs) to target RSK kinases to the nuclear pore complex
Source: J Virol. 2025 Sep 10;99(10):e01275-25. doi: 10.1128/jvi.01275-25 (PMC12548433; doi:10.1128/jvi.01275-25)
Supplement: Table S1 — Construct used in this study. [file jvi.01275-25-s0002.xlsx]

## Sheet: Expression plasmids
Table A1: plasmids used in this study
expression	Plasmid name	Vector backbone	Promoter	expressed elements	Comment
GFP-L of TMEV
	pFW127	pcDNA3	CMV >	GFP
	pFW121	pcDNA3	CMV >	GFP-L (WT)
	pFW113	pcDNA3	CMV >	GFP-L (F48A)
	pFW114	pcDNA3	CMV >	GFP-L_41-76 (F48A)
	pFW115	pcDNA3	CMV >	GFP-L_51-76 (F48A)
	pFW116	pcDNA3	CMV >	GFP-L_57-76
	pFW122	pcDNA3	CMV >	GFP-L_57-76 (M73A)
	pFW125	pcDNA3	CMV >	GFP-L_57-76 (M60A)
GFP-L 57-76 of TMEV (Ala-Scan 57-76)
	pFW145	pcDNA3	CMV >	GFP-L_57-76 (S57A)
	pFW146	pcDNA3	CMV >	GFP-L_57-76 (E58A)
	pFW147	pcDNA3	CMV >	GFP-L_57-76 (T59A)
	pFW125	pcDNA3	CMV >	GFP-L_57-76 (M60A)
	pFW148	pcDNA3	CMV >	GFP-L_57-76 (E61A)
	pFW149	pcDNA3	CMV >	GFP-L_57-76 (W62A)
	pFW150	pcDNA3	CMV >	GFP-L_57-76 (T63A)
	pFW151	pcDNA3	CMV >	GFP-L_57-76 (D64A)
	pFW152	pcDNA3	CMV >	GFP-L_57-76 (L65A)
	pFW153	pcDNA3	CMV >	GFP-L_57-76 (P66A)
	pFW154	pcDNA3	CMV >	GFP-L_57-76 (L67A)
	pFW155	pcDNA3	CMV >	GFP-L_57-76 (V68A)
	pFW156	pcDNA3	CMV >	GFP-L_57-76 (R69A)
	pFW157	pcDNA3	CMV >	GFP-L_57-76 (D70A)
	pFW158	pcDNA3	CMV >	GFP-L_57-76 (I71A)
	pFW159	pcDNA3	CMV >	GFP-L_57-76 (V72A)
	pFW122	pcDNA3	CMV >	GFP-L_57-76 (M73A)
	pFW160	pcDNA3	CMV >	GFP-L_57-76 (E74A)
	pFW161	pcDNA3	CMV >	GFP-L_57-76 (P75A)
	pFW162	pcDNA3	CMV >	GFP-L_57-76 (Q76A)
GFP-ORF6 of SARS-CoV-2
	pFW119	pcDNA3	CMV >	GFP-ORF6 (WT)
	pFW120	pcDNA3	CMV >	GFP-ORF6 (M58A)
	pFW163	pcDNA3	CMV >	GFP-ORF6_41-60
	pFW164	pcDNA3	CMV >	GFP-ORF6_41-60 (M58A)
L of EMCV-GFP
	pFW175	pcDNA3	CMV >	L (WT)-GFP
	pFW176	pcDNA3	CMV >	L (F54A)-GFP
	pFW177	pcDNA3	CMV >	L_1-51-GFP
	pFW178	pcDNA3	CMV >	L_18-67-GFP
GFP-L of BCV
	pFW169	pcDNA3	CMV >	GFP-L_62-81
	pFW194	pcDNA3	CMV >	GFP-L_62-81 (M64A+M78A)
GFP-L 62-81 of BCV (Ala-Scan 62-81)
	pFW216	pcDNA3	CMV >	GFP-L_57-76 (E62A)
	pFW217	pcDNA3	CMV >	GFP-L_57-76 (P63A)
	pFW218	pcDNA3	CMV >	GFP-L_57-76 (M64A)
	pFW219	pcDNA3	CMV >	GFP-L_57-76 (D65A)
	pFW220	pcDNA3	CMV >	GFP-L_57-76 (C66A)
	pFW221	pcDNA3	CMV >	GFP-L_57-76 (S67A)
	pFW222	pcDNA3	CMV >	GFP-L_57-76 (E68A)
	pFW223	pcDNA3	CMV >	GFP-L_57-76 (F69A)
	pFW224	pcDNA3	CMV >	GFP-L_57-76 (V70A)
	pFW225	pcDNA3	CMV >	GFP-L_57-76 (H71A)
	pFW226	pcDNA3	CMV >	GFP-L_57-76 (S72A)
	pFW227	pcDNA3	CMV >	GFP-L_57-76 (R73A)
	pFW228	pcDNA3	CMV >	GFP-L_57-76 (P74A)
	pFW229	pcDNA3	CMV >	GFP-L_57-76 (N75A)
	pFW230	pcDNA3	CMV >	GFP-L_57-76 (S76A)
	pFW231	pcDNA3	CMV >	GFP-L_57-76 (P77A)
	pFW232	pcDNA3	CMV >	GFP-L_57-76 (M78A)
	pFW233	pcDNA3	CMV >	GFP-L_57-76 (E79A)
	pFW234	pcDNA3	CMV >	GFP-L_57-76 (V80A)
	pFW235	pcDNA3	CMV >	GFP-L_57-76 (D81A)
mCherry-ORF6 of SARS-CoV-2
	pFW128	pcDNA3	CMV >	mCherry-ORF6 (WT)
	pFW129	pcDNA3	CMV >	mCherry-ORF6 (M58A)
	pFW142	pcDNA3	CMV >	mCherry-ORF6_41-60
	pFW143	pcDNA3	CMV >	mCherry-ORF6_41-60 (M58A)
mCherry-L of TMEV
	pFW123	pcDNA3	CMV >	mCherry-L_57-76
	pFW124	pcDNA3	CMV >	mCherry-L_57-76 (M73A)
	pFW126	pcDNA3	CMV >	mCherry-L_57-76 (M60V)
S11-L of TMEV	pFW94	pcDNA3	CMV >	S11-L (WT)
	pFW95	pcDNA3	CMV >	S11-L (F48A)
	pFW96	pcDNA3	CMV >	S11-L_14-76 (F48A)
	pFW97	pcDNA3	CMV >	S11-L (F48A+M60A)
	pFW98	pcDNA3	CMV >	S11-L (F48A+M73A)
	pFW99	pcDNA3	CMV >	S11-L (F48A+D30A+W33A)
	pFW104	pcDNA3	CMV >	S11-L_29-76 (F48A)
	pFW105	pcDNA3	CMV >	S11-L_41-76 (F48A)
	pFW108	pcDNA3	CMV >	S11-L_51-76	no fluorescence detected (degradation ?)
	pFW109	pcDNA3	CMV >	S11-L_57-76	no fluorescence detected (degradation ?)
S11-L of BCV
	pFW86	pcDNA3	CMV >	S11-L (F52A)
	pFW87	pcDNA3	CMV >	S11-L (WT)
	pFW88	pcDNA3	CMV >	S11-L_81-96
	pFW89	pcDNA3	CMV >	S11-L_77-96
	pFW90	pcDNA3	CMV >	S11-L_18-96 (F52A)
	pFW100	pcDNA3	CMV >	S11-L_18-96 (F52A + M64A)
	pFW101	pcDNA3	CMV >	S11-L_18-96 (F52A + M78A)
	pFW102	pcDNA3	CMV >	S11-L_18-96 (F52A + M91A)
	pFW103	pcDNA3	CMV >	S11-L_33-96 (F52A)
S11-L of EMCV
	pFW91	pcDNA3	CMV >	S11-L (WT)
	pFW92	pcDNA3	CMV >	S11-L (F54A)
	pFW106	pcDNA3	CMV >	S11-L_8-67 (F54A)
	pFW107	pcDNA3		S11-L_23-67 (F54A)
L of EMCV-S11
	pFW111	pcDNA3	CMV >	L (WT)-S11
	pFW112	pcDNA3	CMV >	L (F54A)-S11
3D TMEV (bacterial expression)
	pCAD03	pOPTH	T7	6xHis-3D of TMEV (strain DA1)
3xFLAG-ORF6 of SARS-CoV-2
	pFW179	pcDNA3	CMV >	3xFLAG-ORF6 (WT)
	pFW180	pcDNA3	CMV >	3xFLAG-ORF6 (M58A)
3xFLAG-L of TMEV
	pTM1004	pcDNA3	CMV >	3xFlag-L-WT
	pTM1055	pcDNA3	CMV >	3xFlag-L-M60V
3xFLAG-L of BCV
	pTM1122	pcDNA3	CMV >	3xFlag-L-WT
	pFW189	pcDNA3	CMV >	3xFlag-L (M64A+M78A)
ORF10-cFLAG (of KSHV)	ORF10-cFLAG	pCMV	CMV>	ORF10-cFLAG	gift from Carissa Pardamean and Ting-Ting Wu
mCherry-NUP50	mCherry-NUP50-N-10	mCherry-N1	CMV >	mCherry-NUP50	gift from Michael Davidson
mCherry-LaminA	mCherry-LaminA-C-18	mCherry-C1	CMV >	mCherry-LaminA	gift from Michael Davidson

## Sheet: Viruses
Table A1: plasmids used in this study
expression	Plasmid carrying viral cDNA	Virus name	Virus backbone	expressed elements	Comment
S11-L of TMEV
	pBLP4	BLP4	KJ6 (TMEV)	S11-L (WT)
	pBLP15	BLP15	KJ6 (TMEV)	S11-L (M60V)
	pTM1126	TM1126	KJ6 (TMEV)	S11-L (F48A)
3xFLAG-L
	pTM994	TM994	KJ6 (TMEV)	3xFLAG-L of TMEV (WT)	TMEV = strain DA1 (accession JX443418.1)
	pTM1017	TM1017	KJ6 (TMEV)	3xFLAG-L of TMEV (M60V)
	pTM1015	TM1015	KJ6 (TMEV)	3xFLAG-L of TMEV (F48A)
	pTM1033	TM1033	KJ6 (TMEV)	3xFLAG-L of SAFV (WT)	L from SAFV isolate Can112051-06 (accession AM922293.1)
	pTM1034	TM1034	KJ6 (TMEV)	3xFLAG-L of SAFV M55V)
	pFW173	FW173	KJ6 (TMEV)	3xFLAG-L of BCV (WT)	L from BCV1 (accession NC_038305.1)
	pFW174	FW174	KJ6 (TMEV)	3xFLAG-L of BCV (M78A)
	pFW185	FW185	KJ6 (TMEV)	3xFLAG-L of BCV (M64A)
	pFW187	FW187	KJ6 (TMEV)	3xFLAG-L of BCV (M64A+M78A)

## Sheet: Lentiviral vectors
Table A1: plasmids used in this study
Plasmid carrying viral DNA	Virus name	Virus backbone	expressed elements	Characteristics
pTM943	TM943	pCCLsin.PPT.hPGK.GFP.pre.	GFP	kindly provided by L. Naldini
pBLP2	BLP2	TM943	GFP S1-10	CMV promoter + GFP S1-10
pLVX-EF1alpha-2xGFP:NES-IRES-2xRFP:NLS	pLVX-EF1alpha-2xGFP:NES-IRES-2xRFP:NLS	pLVX	2xGFP:NES-IRES-2xRFP:NLS	kindly provided by Fred Gage
